# Supplementary material for: Catalytic asymmetric reductive hydroalkylation of enamides and enecarbamates to chiral aliphatic amines
Source: Nat Commun. 2021 Feb 26;12:1313. doi: 10.1038/s41467-021-21600-x (PMC7910428; doi:10.1038/s41467-021-21600-x)
Supplement: Supplementary file 4 — Supplementary Data 1 [file 41467_2021_21600_MOESM4_ESM.zip]

Archive with 1 entries (1 files):
- Supplementary Data 1.docx
